# Supplementary material for: CD34 evaluation of microvasculature in lung adenocarcinoma and its microvascular density predicts postoperative tumor recurrence
Source: Pathol Oncol Res. 2025 Jan 20;31:1611985. doi: 10.3389/pore.2025.1611985 (PMC11788009; doi:10.3389/pore.2025.1611985)
Supplement: Supplementary file 1 [file Table1.xlsx]

## Sheet: Sheet1
Number	Sex(Female/Male）	Age, years	Tumor Site(1=left lung,2=right lung)	Differentiation(1=poorly,2=moderately,3=well)	Pathological Subtypes（1=acinar,2=papillary,3=micropapillary,4=lepidic,5=solid,6=variant)	Tumor size(cm)	Detailed T Staging	T stage（1=T1/2,2=T3/4）	Detailed N Staging	N stage（1=N0,2=N+）	Stage（1=stageI,2=stageII,3=stageIII）	Detailed TNM Staging	Smoking(1=never,2=yes）	Tumor Recurrence（1=yes,2=no）	DFS(months)	Status of Survival(1=death,2=survival)	OS(months)	MVD
1	F	59	2	1	1	1.1	1b	1	2	2	3	IIIA	1	1	8.46667	1	11.3667	14
2	F	72	2	3	1	1.9	2a	1	0	1	1	IB	1	1	3.8	1	29.5333	18
3	F	42	1	3	1	3.5	2a	1	2	2	3	IIIA	1	2	80.8667	2	80.8667	16
4	F	53	2	1	1	7	3	2	0	1	2	IIB	1	1	4.03333	1	48.3333	10
5	M	61	1	1	2	9.5	4	2	2	2	3	IIIB	2	1	12.2	1	12.2	12
6	M	60	2	1	1	5.8	3	2	0	1	2	IIB	2	1	28.3333	1	42.9667	8
7	M	55	2	2	1	3.5	2a	1	2	2	3	IIIA	1	1	12.1667	1	18.2667	14
8	F	61	2	3	1	2.5	2a	1	0	1	1	IB	1	1	54.3	2	79.8333	11
9	M	34	1	2	6	4	2a	1	2	2	3	IIIA	2	2	34.3	2	34.3	9
10	F	64	2	3	4	3	1c	1	2	2	3	IIIA	1	2	2.3	2	2.3	13
11	F	58	1	2	1	4	2a	1	0	1	1	IB	1	2	78.9	2	78.9	13
12	F	70	2	1	1	3	1c	1	2	2	3	IIIA	1	1	59.3	2	78.7	8
13	M	69	2	2	1	1.1	1b	1	2	2	3	IIIA	1	1	10.0667	1	78.3667	17
14	F	57	1	2	4	1.6	2a	1	0	1	1	IB	1	2	85.1667	2	85.1667	15
15	M	65	2	2	2	3.3	2a	1	0	1	1	IB	1	2	77.6333	2	77.6333	8
16	M	54	2	2	6	5.1	3	2	0	1	2	IIB	2	1	10.3667	2	77.0333	10
17	M	51	1	1	1	6	3	2	0	1	2	IIB	2	1	21.6	1	36.8	17
18	M	65	2	1	1	6.8	3	2	2	2	3	IIIB	2	2	3.73333	1	3.73333	13
19	M	66	2	3	4	3.5	2a	1	0	1	1	IB	1	1	50.7667	2	76.1667	12
20	F	55	2	2	1	1.3	1b	1	0	1	3	IVA	1	2	76.1667	2	76.1667	14
21	F	73	1	2	1	4	2a	1	0	1	1	IB	1	1	30.5	2	76.1667	9
22	F	65	1	2	2	6.5	3	2	0	1	2	IIB	1	2	76	2	76	12
23	F	45	2	2	2	2.4	1c	1	0	1	1	IA3	1	1	48.0333	2	75.7333	27
24	F	75	2	2	2	2.5	1c	1	2	2	3	IIIA	1	1	19.6	2	75.6333	27
25	F	55	2	2	1	5.1	3	2	0	1	2	IIB	1	1	12.1667	1	62.4333	37
26	M	62	1	1	2	8.9	3	2	2	2	3	IIIB	1	1	51.8	1	52.7667	21
27	M	71	1	3	6	3.5	2a	1	0	1	1	IB	2	2	74.8	2	74.8	21
28	M	65	2	1	1	3.5	2a	1	0	1	1	IB	2	2	12	2	12	13
29	F	38	1	2	1	3.5	2a	1	0	1	1	IB	1	1	6.3	2	6.3	18
30	F	44	1	1	2	1	1a	1	1	2	2	IIB	1	2	29.9333	2	29.9333	17
31	F	56	2	1	5	2	1b	1	1	2	2	IIB	1	1	10.5	2	73.9	11
32	M	73	1	2	1	3.5	2a	1	0	1	1	IB	1	1	29.8	2	73.7667	17
33	M	45	2	2	1	3.6	2a	1	0	1	1	IB	2	2	73.7	2	73.7	28
34	F	31	2	2	3	1.9	1a	1	2	2	3	IIIA	1	2	73.6	2	73.6	29
35	F	62	2	2	1	1.2	1b	1	2	2	3	IIIA	1	1	80.5333	2	80.5333	11
36	M	46	1	3	1	3.8	2a	1	0	1	1	IB	2	2	83	2	83	17
37	M	66	1	2	1	3.5	2a	1	0	1	1	IB	2	2	82.9	2	82.9	38
38	M	55	2	2	1	2	1b	1	2	2	3	IIIA	2	2	85.1667	2	85.1667	34
39	F	73	1	3	6	5.1	2a	1	0	1	1	IB	1	1	6.1	1	52	20
40	F	75	2	1	5	3.6	2a	1	2	2	3	IIIA	1	1	12.1667	2	12.1667	30
41	M	67	1	2	6	3	2a	1	0	1	1	IB	2	1	11	2	11	13
42	F	65	2	2	2	4.3	2b	1	0	1	2	IIA	1	1	45.1333	2	70.5	16
43	M	60	2	1	1	3.2	2a	1	0	1	1	IB	2	1	44.7667	2	69.2333	24
44	M	72	2	2	1	1.5	1b	1	1	2	2	IIB	2	2	68.9667	2	68.9667	25
45	M	70	2	1	1	2.1	2a	1	0	1	1	IB	2	1	1.36667	1	7.8	21
46	M	73	1	2	2	3.3	2a	1	0	1	1	IB	1	2	68.5	2	68.5	20
47	M	65	1	2	2	1.5	2a	1	0	1	1	IB	1	2	68.3333	2	68.3333	34
48	F	41	2	1	3	2.5	1c	1	2	2	3	IIIA	1	1	9.06667	1	36.5	15
49	M	62	1	1	5	2.9	1c	1	2	2	3	IIIA	2	2	1.23333	2	1.23333	21
50	F	74	2	2	1	2.5	4	2	0	1	3	IIIA	1	2	72.0333	2	72.0333	22
51	F	61	2	2	1	1.5	2a	1	0	1	1	IB	1	2	66.3	2	66.3	21
52	F	58	2	2	2	3.9	2a	1	0	1	1	IB	1	1	47.9333	2	65.9	25
53	F	61	1	1	5	4	2a	1	1	2	2	IIB	1	1	6.13333	2	65.7	12
54	F	68	1	1	5	5	2b	1	0	1	2	IIA	1	2	65.0667	2	65.0667	34
55	M	64	1	1	5	4	2a	1	1	2	2	IIB	2	1	60.1667	2	64.7	20
56	F	58	1	3	2	1.7	3	2	0	1	2	IIB	1	2	64.1333	2	64.1333	21
57	F	67	1	3	4	2	2a	1	0	1	1	IB	1	2	63.9667	2	63.9667	27
58	M	72	2	2	6	4	2a	1	0	1	1	IB	2	2	63.7333	2	63.7333	21
59	M	70	1	2	4	3.4	2a	1	0	1	1	IB	1	2	1	2	1	17
60	F	65	1	1	2	3.4	2a	1	2	2	3	IIIA	1	1	12.1667	1	33.1333	18
61	F	70	2	1	5	3.4	2a	1	0	1	1	IB	1	1	4.1	1	8.16667	28
62	M	41	1	1	6	1	1a	1	1	2	2	IIB	1	2	62.8667	2	62.8667	24
63	F	56	1	1	1	1.6	1b	1	1	2	2	IIB	1	2	62.8	2	62.8	28
64	F	53	2	1	2	3	1c	1	2	2	3	IIIA	1	1	9.73333	1	33.4333	15
65	F	61	2	3	4	0.6	3	2	0	1	2	IIB	1	2	62.5	2	62.5	21
66	F	63	1	3	4	3.5	2a	1	0	1	1	IB	1	2	62.4	2	62.4	24
67	M	62	2	2	1	5	2b	1	0	1	2	IIA	2	1	17.3333	2	62.4	14
68	M	63	2	2	1	1.5	1b	1	2	2	3	IIIA	1	2	62.2333	2	62.2333	19
69	F	76	1	2	1	3	1c	1	2	2	3	IIIA	1	1	12.5333	2	36.8667	25
70	M	73	2	1	1	3.5	2a	1	0	1	1	IB	2	2	61.8	2	61.8	19
71	M	67	1	1	1	4.7	2b	1	0	1	2	IIA	2	2	61.2333	2	61.2333	15
72	M	69	1	1	5	7.1	4	2	2	2	3	IIIB	2	1	10.7667	1	13.4667	15
73	M	72	2	2	2	1.5	3	2	0	1	2	IIB	2	2	95.7	2	95.7	22
74	M	55	1	1	5	5	2b	1	0	1	2	IIA	2	2	66.6667	2	66.6667	13
75	F	53	1	3	1	0.7	2a	1	0	1	1	IB	1	2	81.9	2	81.9	12
76	M	55	2	1	1	2.5	1c	1	2	2	3	IIIA	2	2	60.8333	2	60.8333	28
77	M	56	1	1	1	1.3	1b	1	1	2	2	IIB	2	2	60.8333	2	60.8333	22
78	F	62	2	2	2	2	4	2	0	1	3	IIIA	1	1	30	2	93.8667	22
79	F	69	1	1	1	3.4	2a	1	0	1	1	IB	1	2	60.8333	2	60.8333	24
80	M	65	1	1	1	5.5	3	2	2	2	3	IIIA	1	1	4.3	1	10.3333	17
81	F	68	2	3	1	3.5	2a	1	0	1	1	IB	1	2	93.1333	2	93.1333	36
82	F	64	2	2	1	3.5	2a	1	0	1	1	IB	1	2	60.8333	2	60.8333	34
83	F	46	2	1	3	2	1b	1	2	2	3	IIIA	1	1	9.76667	1	15.9333	20
84	F	78	1	3	1	3.5	2a	1	0	1	1	IB	1	2	60.8333	2	60.8333	14
85	F	43	2	3	6	3.8	2a	1	1	2	2	IIA	1	2	60.8333	2	60.8333	15
86	F	48	1	1	1	6	3	2	2	2	3	IIIA	1	1	9.43333	1	54.6667	12
87	M	72	1	1	1	2.5	1c	1	1	2	2	IIB	2	2	36.8	1	36.8	20
88	F	74	2	1	1	4.2	2b	1	0	1	2	IIA	1	1	6.1	1	10.1333	31
89	F	74	1	1	5	2	1b	1	2	2	3	IIIA	1	1	22	1	26.8667	23
90	F	59	2	3	1	2.3	4	2	0	1	3	IIIA	1	2	60.8333	2	60.8333	29
91	M	66	2	3	1	0.8	4	2	0	1	3	IIIA	2	2	60.8333	2	60.8333	20
92	M	74	2	3	4	2	3	2	0	1	2	IIB	1	2	91.2667	2	91.2667	17
93	M	56	1	2	2	3.5	2a	1	0	1	1	IB	2	2	66.6667	2	66.6667	25
94	M	52	2	1	5	5.3	3	2	2	2	3	IIIA	2	2	60.8333	2	60.8333	25
95	M	66	2	1	1	4.5	2b	1	0	1	2	IIA	2	1	40.3333	1	51.5	16
96	M	40	1	2	1	2.5	1c	1	2	2	3	IIIA	2	1	14.2667	2	21.2667	18
97	F	39	2	3	1	2	3	2	0	1	2	IIB	1	2	66.4667	2	66.4667	35
98	F	43	1	1	4	1.8	3	2	0	1	2	IIB	1	2	60.8333	2	60.8333	21
99	F	47	2	1	1	2	1b	1	2	2	3	IIIA	1	1	13.4	2	60.8333	28
100	M	70	1	2	2	4.3	2b	1	0	1	2	IIA	2	2	3.06667	1	3.06667	14
101	F	39	1	3	4	1.9	3	2	0	1	2	IIB	1	2	60.8333	2	60.8333	26
102	F	51	2	1	1	3.5	2a	1	0	1	1	IB	1	1	8.93333	2	73	25
103	F	52	2	2	1	1.6	2a	1	0	1	1	IB	1	2	89.3667	2	89.3667	29
104	F	70	1	2	6	10	4	2	0	1	3	IIIA	1	2	60.8333	2	60.8333	23
105	M	67	2	2	4	3.5	2a	1	0	1	1	IB	2	1	18.2	1	39.3	22
106	M	61	2	3	4	2.5	4	2	1	2	3	IIIA	2	1	2.06667	2	12.1667	28
107	F	55	1	2	2	3	1c	1	2	2	3	IIIA	1	1	52.6333	2	88.9	20
108	M	59	1	1	1	2.5	1c	1	2	2	3	IIIA	2	2	60.8333	2	60.8333	31
109	F	58	1	2	2	3	1c	1	1	2	2	IIB	1	1	24.6	1	67.3333	21
110	M	63	2	2	1	5	2b	1	0	1	2	IIA	2	2	60.8333	2	60.8333	22
111	F	52	1	2	1	3.3	2a	1	0	1	1	IB	1	1	49.3333	2	60.8333	27
112	F	59	2	2	2	2.5	1c	1	2	2	3	IIIA	1	1	12.5	2	60.8333	17
113	F	56	2	2	1	2	2a	1	0	1	1	IB	1	2	60.8333	2	60.8333	27
114	F	61	2	2	4	3.7	3	2	0	1	2	IIB	1	1	37.4	2	60.8333	21
115	M	60	2	1	4	5	2b	1	0	1	2	IIA	2	2	60.8333	2	60.8333	21
116	F	61	2	2	2	4.1	2b	1	0	1	2	IIA	1	2	60.8333	2	60.8333	22
117	M	59	2	2	1	1.5	1a	1	2	2	3	IIIA	2	1	17.3333	1	23.3333	19
118	F	57	2	2	4	2.2	1c	1	1	2	2	IIB	1	1	11.2667	2	60.8333	25
119	F	64	1	3	1	3.1	2a	1	0	1	1	IB	1	2	60.8333	2	60.8333	28
120	F	64	2	3	1	1	4	2	0	1	3	IIIA	1	2	73	2	73	24
121	M	72	2	2	4	1.5	3	2	0	1	2	IIB	2	2	95.7	2	95.7	29
122	F	47	2	3	4	5	2b	1	0	1	2	IIA	1	1	43.9	2	60.8333	26
123	F	68	1	2	4	3	1c	1	2	2	3	IIIA	1	1	7	1	31.3333	19
124	M	60	2	1	1	3	1c	1	1	2	2	IIB	2	1	13.9	1	24.3333	15
125	F	70	2	1	1	3.5	2a	1	0	1	1	IB	1	2	60.8333	2	60.8333	20
126	F	47	1	1	6	5	2b	1	0	1	2	IIA	1	2	60.8333	2	60.8333	11
127	F	70	1	3	1	5	2b	1	0	1	2	IIA	1	2	60.8333	2	60.8333	21
128	F	50	1	3	1	2	2a	1	0	1	1	IB	1	2	60.8333	2	60.8333	26
129	M	58	1	1	2	4	2a	1	2	2	3	IIIA	2	1	14.5	2	60.8333	11
130	F	70	1	3	1	2	1b	1	1	2	2	IIB	1	1	11.6667	1	12.1667	25
131	F	64	2	2	4	3	4	2	0	1	3	IIIA	1	1	23.7	2	60.8333	28
132	M	72	2	3	4	1.5	2a	1	0	1	1	IB	2	2	37.8333	2	37.8333	24
133	M	65	2	1	2	3	1c	1	2	2	3	IIIA	1	1	7.9	1	54.2	15
134	M	59	2	1	1	3	4	2	2	2	3	IIIb	2	1	10.2333	1	15.3333	14
135	F	46	2	1	1	2.2	1c	1	2	2	3	IIIA	1	2	60.8333	2	60.8333	13
136	M	63	1	1	1	4.8	2b	1	0	1	2	IIA	2	1	48.6667	2	60.8333	13
137	M	87	1	2	4	4	2a	1	0	1	1	IB	1	2	60.8333	2	60.8333	35
138	M	26	2	1	5	3.5	2a	1	2	2	3	IIIA	1	1	14.2	1	22.5	8
139	F	57	2	1	2	2.5	1c	1	1	2	2	IIB	1	1	5.1	1	25.8667	16
140	F	62	2	1	1	2.5	1a	1	2	2	3	IIIA	1	1	27.8667	1	42.7333	29
141	F	49	2	3	4	1.2	4	2	0	1	3	IIIA	1	2	60.8333	2	60.8333	15
142	F	49	2	3	4	1.2	4	2	0	1	3	IIIA	1	2	0	2	0	13
143	F	59	2	3	4	1.5	4	2	0	1	3	IIIA	1	1	77.5333	2	78.9667	24
144	F	66	1	3	4	4	2a	1	2	2	3	IIIA	1	2	78.9333	2	78.9333	26
145	F	57	2	1	1	3.3	2a	1	2	2	3	IIIA	1	1	48.8667	1	59.8333	32
146	F	61	2	3	1	2	2a	1	0	1	1	IB	1	2	78.4667	2	78.4667	27
147	M	58	1	2	4	1.2	4	2	0	1	3	IIIA	1	2	78.4	2	78.4	30
148	M	69	2	2	1	2.5	2a	1	2	2	3	IIIA	2	2	0	2	0	25
149	F	66	2	3	1	1	2a	1	0	1	1	IB	1	2	78.1333	2	78.1333	27
150	F	62	1	2	4	1	3	2	0	1	2	IIB	1	2	65.9667	2	65.9667	12
151	M	68	1	2	1	1	2a	1	1	2	2	IIB	1	1	8.16667	2	77.9667	10
152	F	53	2	3	1	1	3	2	0	1	2	IIB	1	1	38.1333	2	84.4667	32
153	M	67	2	3	4	3.5	2a	1	0	1	1	IB	2	2	60.8333	2	60.8333	27
154	F	67	1	1	1	4	2a	1	0	1	1	IB	1	2	77.5333	2	77.5333	30
155	F	54	2	2	4	1.5	2a	1	0	1	1	IB	2	2	84.4	2	84.4	16
156	F	63	2	2	1	4	2a	1	0	1	1	IB	1	1	36.6667	2	77.4333	23
157	F	65	1	2	2	3.5	4	2	0	1	3	IIIA	1	1	19.7	1	25	17
158	F	49	2	3	1	3.5	2a	1	0	1	1	IB	1	2	77.1	2	77.1	15
159	M	45	2	1	1	0.8	2a	1	0	1	1	IB	2	1	44	2	60.8333	23
160	M	75	2	1	3	5	4	2	0	1	3	IIIA	1	2	60.8333	2	60.8333	26
161	F	69	2	2	1	4	2a	1	1	2	2	IIB	1	1	32.7667	2	60.8333	15
162	F	53	2	1	1	3	2a	1	0	1	1	IB	1	1	24.9667	1	28.4	15
163	M	44	2	1	5	0.9	1a	1	1	2	2	IIB	1	1	18.0333	1	30.3333	23
164	F	67	1	2	1	3	1c	1	2	2	3	IIIA	1	1	63.5	2	90.0333	21
165	M	65	1	2	3	4	3	2	2	2	3	IIIb	2	1	12.4	1	24.3333	25
166	F	55	1	3	6	4	2a	1	0	1	1	IB	1	2	60.8333	2	60.8333	17
167	F	58	1	3	6	6	3	2	0	1	2	IIB	1	2	60.8333	2	60.8333	10
168	M	51	1	3	1	4	2a	1	0	1	1	IB	2	2	60.8333	2	60.8333	23
169	M	62	1	1	1	2	1b	1	1	2	2	IIB	1	1	1.36667	1	19.1667	8
170	F	66	2	2	3	2.5	2a	1	0	1	1	IB	1	1	3.4	2	60.8333	23
171	M	69	1	1	2	4	2a	1	1	2	2	IIB	1	1	41.2	2	74.5	14
172	F	76	2	3	2	2.3	2a	1	1	2	2	IIB	1	2	60.8333	2	60.8333	13
173	F	58	2	2	4	2.5	4	2	0	1	3	IIIA	1	1	24.3333	2	73.7	18
174	F	52	1	3	1	2.5	2a	1	0	1	1	IB	1	2	60.8333	2	60.8333	22
175	M	72	1	1	1	2.5	1c	1	1	2	2	IIB	1	1	9.26667	1	18.1333	16
176	M	50	1	2	1	1.7	2a	1	2	2	3	IIIA	1	1	20.4	2	39.5	18
177	M	61	1	3	2	3.1	2a	1	2	2	3	IIIA	1	2	60.8333	2	60.8333	17
178	M	52	1	1	5	6	3	2	0	1	2	IIB	2	2	60.8333	2	60.8333	17
179	M	51	1	3	2	3.5	2a	1	0	1	1	IB	2	2	82.9333	2	82.9333	15
180	F	60	2	1	6	3.5	2a	1	0	1	1	IB	1	1	53.3333	2	60.8333	21
181	M	59	2	1	1	1.1	3	2	0	1	2	IIB	1	1	2.83333	1	4	12
182	M	52	2	1	6	4	2a	1	2	2	3	IIIA	2	1	6.76667	1	14.4	16
183	F	66	2	1	6	2.5	2a	1	2	2	3	IIIA	1	1	30.6333	1	57.6667	15
184	F	54	2	2	1	1.5	1b	1	2	2	3	IIIA	1	1	66.8333	2	70.0333	16
185	M	70	1	1	1	1.5	1b	1	2	2	3	IIIA	2	1	28.8	2	66.8333	28
186	F	64	2	3	1	2	1b	1	1	2	2	IIB	1	2	60.8333	2	60.8333	20
187	M	72	2	1	1	5.5	3	2	0	1	2	IIB	2	2	60.8333	2	60.8333	16
188	F	61	2	2	1	2	1b	1	2	2	3	IIIA	1	1	11.8667	2	60.8333	14
189	F	68	1	1	4	1.1	2a	1	0	1	1	IB	1	1	38.1667	1	45.5	20
190	M	48	2	3	1	3	2a	1	0	1	1	IB	2	2	60.8333	2	60.8333	24
191	M	79	2	1	3	1.5	1b	1	2	2	3	IIIA	2	1	10	1	60.8333	23
192	M	64	2	3	1	2.5	2a	1	0	1	1	IB	2	2	68.6	2	68.6	20
193	F	56	2	3	1	2.5	1c	1	1	2	2	IIB	1	2	60.8333	2	60.8333	20
194	F	64	1	2	1	2	1b	1	2	2	3	IIIA	1	2	0.433333	2	0.433333	17
195	F	43	2	3	1	1.4	1b	1	2	2	3	IIIA	1	2	67.9	2	67.9	25
196	M	61	2	1	1	2.5	1c	1	2	2	3	IIIA	1	1	8.9	1	18.1667	22
197	F	61	2	1	2	3	1a	1	2	2	3	IIIA	1	1	7.8	1	35.6667	21
198	F	67	2	2	1	2.2	1c	1	2	2	3	IIIA	1	1	17.8	2	67.0667	25
199	M	67	2	2	1	3.3	2a	1	2	2	3	IIIA	1	2	2.33333	2	2.33333	18
200	M	52	1	1	1	2.5	1c	1	1	2	2	IIB	2	1	36.8333	2	67	18
201	F	75	1	1	1	3	1c	1	1	2	2	IIB	1	1	8.03333	1	19.1667	19
202	M	66	2	1	1	3.5	2a	1	2	2	3	IIIA	2	2	66.5667	2	66.5667	18
203	M	60	2	2	1	4	2a	1	1	2	2	IIB	2	1	30.6667	2	66.5667	16
204	M	52	2	2	4	2	2a	1	2	2	3	IIIA	1	1	44.5	2	60.8333	21
205	M	60	1	2	1	7	3	2	0	1	2	IIB	2	1	56.6667	2	60.8333	19
206	M	61	1	1	1	1.3	2a	1	2	2	3	IIIA	2	1	14.9667	1	16.5667	26
207	F	56	1	1	1	2.5	1a	1	2	2	3	IIIA	1	1	8.3	1	8.3	16
208	F	72	1	2	1	1.5	2a	1	0	1	1	IB	1	2	60.8333	2	60.8333	9
209	F	60	1	2	1	2	2a	1	1	2	2	IIB	1	1	17.1667	1	29.3333	27
210	F	61	1	3	6	2	2a	1	0	1	1	IB	1	2	60.8333	2	60.8333	26
211	M	50	1	1	5	1.5	1b	1	1	2	2	IIB	2	1	19.7	1	20	16
212	F	66	1	1	6	1	1a	1	2	2	3	IIIA	1	1	18	2	65.6333	20
213	F	59	2	2	1	3	1c	1	1	2	2	IIB	1	1	26.0667	2	65.3333	21
214	F	68	1	1	1	2	1b	1	2	2	3	IIIA	1	1	16.6667	1	42.7333	25
215	M	58	1	3	1	2	1b	1	1	2	2	IIB	1	2	64.3	2	64.3	22
216	M	52	2	2	4	2	1b	1	2	2	3	IIIA	2	1	1.46667	1	36.5	27
217	M	52	2	2	1	1.4	1b	1	2	2	3	IIIA	2	1	18.8333	2	64.2	19
218	F	57	1	1	1	4	2a	1	0	1	1	IB	1	1	63.4667	2	64.1333	22
219	F	68	1	3	1	1.5	3	2	0	1	2	IIB	1	2	64.0333	2	64.0333	18
220	F	61	1	1	5	4	2a	1	0	1	1	IB	1	1	19.9333	1	24.3333	23
221	F	52	2	1	5	2.5	2a	1	0	1	1	IB	1	2	63.5333	2	63.5333	25
222	M	57	2	3	4	1	4	2	0	1	3	IIIA	2	1	65.9333	2	65.9333	23
223	M	68	2	1	3	2.5	1c	1	1	2	2	IIB	2	2	63.5	2	63.5	14
224	M	57	1	3	1	3.5	2a	1	0	1	1	IB	2	2	63.3333	2	63.3333	26
225	M	71	2	2	1	1.3	4	2	0	1	3	IIIA	1	1	48.6667	2	63.2333	27
226	F	53	1	3	1	2	2a	1	0	1	1	IB	1	2	63.1	2	63.1	18
227	F	67	2	3	1	3.3	2a	1	0	1	1	IB	1	2	62.8667	2	62.8667	13
228	F	55	2	1	1	1.5	3	2	0	1	2	IIB	1	2	62.7333	2	62.8333	27
229	M	69	1	1	1	3.5	2a	1	0	1	1	IB	1	2	62.8	2	62.8	21
230	F	71	1	2	1	5.5	3	2	0	1	2	IIB	1	1	41.5	2	62.5667	18
231	F	52	1	1	3	1	1a	1	2	2	3	IIIA	1	1	54.6667	2	71.9333	21
232	M	62	1	1	5	4	2a	1	0	1	1	IB	2	1	5.4	1	20.0667	20
233	M	68	1	1	1	3.5	2a	1	2	2	3	IIIA	1	1	15.1667	1	21.1667	17
234	F	65	2	1	6	5.6	3	2	2	2	3	IIIA	1	1	12.3333	1	56.6667	14
235	F	60	2	3	4	3.5	2a	1	0	1	1	IB	1	2	70.7667	2	70.7667	16
236	F	75	2	1	1	5	2b	1	0	1	2	IIA	1	1	22.4	1	39.5	26
237	F	56	2	2	1	4	2a	1	2	2	3	IIIA	1	2	70.5	2	70.5	24
238	M	62	1	3	1	1.5	1b	1	2	2	3	IIIA	1	2	60.8333	2	60.8333	25
